# Supplementary material for: Evolution of Conserved Noncoding Sequences in Arabidopsis thaliana
Source: Mol Biol Evol. 2021 Feb 10;38(7):2692–703. doi: 10.1093/molbev/msab042 (PMC8233505; doi:10.1093/molbev/msab042)
Supplement: msab042_Supplementary_Data [file msab042_supplementary_data.zip]

Archive with 6 entries (6 files):
- Table S2 Assembly_Stats.xlsx
- Table S3 accessible chromatin review.xlsx
- Table_S1_ATAC_supp_table.xlsx
- Tables_S5_S6.xlsx
- Yocca_CNS_Supp_Fig_21_01_27.pdf
- Yocca_CNS_Supp_Meth_21_01_27.pdf
