# Supplementary material for: Evolution of Conserved Noncoding Sequences in Arabidopsis thaliana
Source: Mol Biol Evol. 2021 Feb 10;38(7):2692–703. doi: 10.1093/molbev/msab042 (PMC8233505; doi:10.1093/molbev/msab042)
Supplement: msab042_Supplementary_Data [file msab042_supplementary_data.zip › Table S2 Assembly_Stats.xlsx]

## Sheet: Sheet1
#Athal_cns assembly stats
#Alan E. Yocca
#05-16-19
SRA ID	ecoID	Common Name	Seed Stock	Country Origin	Latitude	Longitude	Collector	Estimated Read Depth	Number of Unambiguous Bases	Gene count	Col-0 Orthologs	PAV CNS	PosV CNS	Selected for genomic read depth	Selected for ATAC-seq availability
SRR1945446	430	Gr-1	CS76496	AUT	47	15.5	Albert	54.2222	113825747	27615	26341	167	854	Yes	Yes
SRR1945460	687	LI-EF-018	CS78955	USA	40.9064	-73.1493	Oliver	42.1333	114199392	27672	26347	130	842	Yes	No
SRR1945476	991	Ale-Stenar-41-1	CS76651	SWE	55.3833	14.05	Jon	48.2667	114459188	27615	26344	143	881	Yes	No
SRR1945575	5748	Kil-0	CS78784	UK	56	-4.4	D.	28.1481	113808226	27624	26346	149	818	No	Yes
SRR1945600	5950	DraIV 5-12	CS76820	CZE	49.4112	16.2815	Jirina Relichov,Monsanto	53.437	114381426	27650	26339	146	863	Yes	No
SRR1945757	6909	Col-0	CS76778	USA	38.3	-92.3	Albert	25.9259	119450135	28434	26935	26	31	Yes	Yes
SRR1945758	6911	Cvi-0	CS76789	CPV	15.1111	-23.6167	Albert	52.5852	113151585	27500	26214	214	1194	Yes	Yes
SRR1945764	6920	Got-22	CS76884	GER	51.5338	9.9355	Gerhard	68.5926	114072080	27567	26313	134	917	Yes	No
SRR1945773	6933	LL-0	CS77047	ESP	41.59	2.49	Albert	142.696	114605163	27683	26355	131	895	Yes	No
SRR1945796	6976	Uod-7	CS78823	AUT	48.3	14.45	Marcus	47.4444	113867769	27572	26278	130	933	Yes	No
SRR1945808	7002	Baa-1	CS76442	NED	51.3333	6.1	Maarten	73.4148	114585763	27642	26360	131	844	Yes	No
SRR1945811	7013	Bd-0	CS76445	GER	52.4584	13.287	Albert	15.5556	112889834	27563	26301	185	989	No	Yes
SRR1945818	7036	Bu-0	CS78889	GER	50.5	9.5	Albert	23.7037	114279420	27699	26387	139	744	No	Yes
SRR1945826	7071	Chat-1	CS76463	FRA	48.0717	1.33867	Maarten	18.5185	112963056	27596	26310	189	909	No	Yes
SRR1945829	7081	Co	CS78895	POR	40.2077	-8.42639	George	44.3407	112944440	27371	26124	145	940	Yes	No
SRR1945844	7127	Est	CS76485	EST	58.6656	24.9871	Brigitte	15.5556	113023792	27531	26253	177	868	No	Yes
SRR1945852	7161	Gd-1	CS76491	GER	53.5	10.5	Albert	25.9259	113310249	27463	26199	333	868	Yes	Yes
SRR1945858	7177	Jm-0	CS76520	CZE	49	15	Albert	16.2963	112576059	27610	26335	197	967	No	Yes
SRR1945861	7186	Kn-0	CS76969	LTU	54.8969	23.8924	Albert	21.4815	114176209	27613	26365	153	857	No	Yes
SRR1945869	7213	Ler-0	CS77020	GER	47.984	10.8719	Maarten	18.5185	113446596	27499	26280	137	808	No	Yes
SRR1945879	7258	Nw-0	CS76564	GER	50.5	8.5	Albert	17.037	113368667	27685	26375	162	790	No	Yes
SRR1945881	7273	No-0	CS77128	GER	51.0581	13.2995	Albert	23.7037	114591560	27685	26364	145	813	No	Yes
SRR1945883	7280	Old-1	CS76567	GER	53.1667	8.2	Albert	24.4444	113462325	27641	26330	148	962	No	Yes
SRR1945916	7373	Tsu-0	CS77389	JPN	34.43	136.31	Albert	24.4444	114427765	27569	26314	154	790	Yes	Yes
SRR1945995	8312	Is-0	CS78904	GER	50.5	7.5	Albert	15.5556	113494866	27621	26304	153	813	No	Yes
SRR1946002	8354	Per-1	CS76571	RUS	58	56.3167	Albert	16.2963	112372816	27520	26243	209	1009	No	Yes
SRR1946036	9100	Lag1-2	CS76998	GEO	41.8296	46.2831	James	48.6889	113783090	27447	26181	128	915	Yes	No
SRR1946047	9125	Geg-14	CS76876	ARM	40.1408	44.8203	James	40.9481	113652800	27498	26295	160	967	Yes	No
SRR1946330	9764	Qar-8a	CS76581	LBN	34.1	35.84	Salk	110.526	113509982	27481	26200	209	1321	Yes	No
SRR1946555	14312	Kos-1	CS78923	RUS	62.02	34.12	Magnus	40.9259	113574712	27570	26273	159	1009	Yes	No
