# Supplementary material for: Evolution of Conserved Noncoding Sequences in Arabidopsis thaliana
Source: Mol Biol Evol. 2021 Feb 10;38(7):2692–703. doi: 10.1093/molbev/msab042 (PMC8233505; doi:10.1093/molbev/msab042)
Supplement: msab042_Supplementary_Data [file msab042_supplementary_data.zip › Table S3 accessible chromatin review.xlsx]

## Sheet: Sheet1
#Numbers on CNS overlap with ATAC	Publication	Year	Assay	CNS count	CNS length total	Divergence time	Overlap	Notes
	Van de Velde J, Heyndrickx KS, Vandepoele K (2014) Inference of transcriptional networks in Arabidopsis through conserved noncoding sequence analysis. Plant Cell 26(7):2729–2745.	2014	DHS	69k	1Mb	Rosids	0.48	Did spec / sens comp with haudry. Mentioned 4x more sequence included in haudry set (4Mb vs. 1Mb)
	Lai X, et al. (2017) STAG-CNS: An Order-Aware Conserved Noncoding Sequences Discovery Tool for Arbitrary Numbers of Species. Mol Plant 10(7):990–999.	2017	DHS	8.9k	162Kb	Poaceae	0.34	STAG-CNS. 58.1% overlap in callus tissue
	Zhao H, et al. (2018) Proliferation of Regulatory DNA Elements Derived from Transposable Elements in the Maize Genome. Plant Physiology 176(4):2789–2803.	2018	DHS	3.2k	~100kb	Poaceae	0.14	CNS length extrapolated. Got CNS from Turco CDP but subsetted to 3.2k CNS from original >60k identified
	Van de Velde J, Van Bel M, Vaneechoutte D, Vandepoele K (2016) A Collection of Conserved Noncoding Sequences to Study Gene Regulation in Flowering Plants. Plant Physiol 171(4):2586–2598.	2016	TF-CHiP	~100k	>1Mb	Dicots	5-60%	TF-CHiP for tomato, soybean, poplar. Range of overlap. Most ~30%
	Zhang W, et al. (2012) High-resolution mapping of open chromatin in the rice genome. Genome Research 22(1):151–162.	2012	DHS	46k	1.6Mb	Poaceae	0.257	41.6% in callus
