# Supplementary material for: Evolution of Conserved Noncoding Sequences in Arabidopsis thaliana
Source: Mol Biol Evol. 2021 Feb 10;38(7):2692–703. doi: 10.1093/molbev/msab042 (PMC8233505; doi:10.1093/molbev/msab042)
Supplement: msab042_Supplementary_Data [file msab042_supplementary_data.zip › Table_S1_ATAC_supp_table.xlsx]

## Sheet: Sheet1
SRR_ID	Ecotype	Common Name	Admixture group	Mean PosV CNS permutation ATAC peak overlap	Observed PosV CNS : ATAC peak overlap	Standard Deviation PosV CNS permutation overlap	Probability of PosV CNS permutation average and standard deviation	PosV fold enrichment over permutations	Mean All CNS permutation ATAC peak overlap	Observed All CNS ATAC peak overlap	Standard Deviation All CNS permutation ATAC peak overlap	Probability of All CNS permutation average and standard deviation	All CNS fold enrichment over permutations	Excluded for poor library quality	Total ATAC-seq reads	Number of reads under peaks	FRIP score
SRR1945446	430	Gr-1	central_europe	96.175	140	9.88879	4.67279e-06	1.45568	2355.49	7495	46.3235	0	3.18193	No	5844362	3055534	0.522817
SRR1945575	5748	Kil-0	germany	148.47	198	11.8172	1.38656e-05	1.3336	2827.99	7923	51.3621	0	2.80164	No	7557952	3760161	0.497511
SRR1945757	6909	Col-0	germany	5.315	5	2.23176	0.443878	0.940734	4359.35	10975	63.4213	0	2.51758	No	21093884	10771466	0.510644
SRR1945758	6911	Cvi-0	relict	293.773	403	16.5057	1.82619e-11	1.37181	4616.67	11718	64.5605	0	2.53819	No	8569482	4343724	0.506883
SRR1945811	7013	Bd-0	south_sweden	110.314	211	10.3885	1.62967e-22	1.91272	2213.27	7321	48.1225	0	3.30778	No	4149128	2185051	0.526629
SRR1945818	7036	Bu-0	germany	62.744	52	7.92498	0.0875952	0.828765	1252.4	4163	35.8586	0	3.32401	No	2025853	720108	0.355459
SRR1945826	7071	Chat-1	western_europe	69.314	88	8.21492	0.0114637	1.26958	1546.95	5330	39.2132	0	3.44549	No	4264580	2023606	0.474515
SRR1945844	7127	Est	admixed	145.74	245	12.2932	3.39151e-16	1.68108	2596.7	7934	49.1434	0	3.05542	No	4963418	2624353	0.528739
SRR1945852	7161	Gd-1	germany	119.496	181	10.9133	8.71659e-09	1.5147	2855.15	8920	54.1345	0	3.12418	No	4553328	2607517	0.572662
SRR1945858	7177	Jm-0	central_europe	241.482	275	14.9502	0.0124816	1.1388	4126.26	11801	63.4002	0	2.85997	No	99353538	59470393	0.598573
SRR1945861	7186	Kn-0	central_europe	186.271	273	12.9756	1.16244e-11	1.46561	3845.62	11056	61.3985	0	2.87496	No	21171382	10770799	0.508743
SRR1945869	7213	Ler-0	admixed	173.798	258	12.7896	2.29577e-11	1.48448	4094.18	10992	61.8181	0	2.68479	No	3928264	1805836	0.459703
SRR1945879	7258	Nw-0	germany	297.791	376	16.2212	7.12784e-07	1.26263	6857.56	13684	80.8852	0	1.99546	Yes	4825272	4186510	0.867622
SRR1945881	7273	No-0	central_europe	63.377	47	7.7165	0.0169048	0.741594	1452.01	4769	36.067	0	3.28442	Yes	7377368	2774153	0.376036
SRR1945883	7280	Old-1	germany	205.338	290	14.2175	1.30199e-09	1.41231	4284.25	10620	65.6281	0	2.47885	Yes	4967680	2354766	0.474017
SRR1945916	7373	Tsu-0	admixed	172.258	233	12.4589	5.42988e-07	1.35262	4377.46	10987	64.869	0	2.5099	No	10102790	4650574	0.460326
SRR1945995	8312	Is-0	germany	172.363	222	12.5471	3.81009e-05	1.28798	3233.64	9665	54.3973	0	2.98889	No	13304528	7360399	0.553225
SRR1946002	8354	Per-1	asia	217.302	326	14.1332	7.30037e-15	1.50022	3607.84	10502	56.784	0	2.91088	No	25339176	14976336	0.591035
