# Supplementary material for: Evolution of Conserved Noncoding Sequences in Arabidopsis thaliana
Source: Mol Biol Evol. 2021 Feb 10;38(7):2692–703. doi: 10.1093/molbev/msab042 (PMC8233505; doi:10.1093/molbev/msab042)
Supplement: msab042_Supplementary_Data [file msab042_supplementary_data.zip › Tables_S5_S6.xlsx]

## Sheet: Table_S5
Accession	Jiao, Schneeberger PAV CNS (% shared)	Overlap with Yocca, et. al. assembly (%)	Yocca et. al. PAV CNS (% shared)
Cvi	240 (71.7%)	172	214 (80.4%)
Ler	174 (54.6%)	95	137 (69.3%)
Sha	197	N/A	N/A
C24	187	N/A	N/A
Eri	255	N/A	N/A
Kyo	235	N/A	N/A
An-1	174	N/A	N/A
				Table S5: Table S5 displays the counts of PAV CNS identified searching long read genome assemblies from Jiao, Schneeberger 2019. Additionally, if available, we report the number of PAV CNS identified in the long-read genome assembly also found in our genome assembly. N/A indicates we did not generate an assembly for the given accession.

## Sheet: Table_S6
Accession	Jiao, Schneeberger PosV CNS (% shared)	Overlap with Yocca, et. al. assembly (%)	Yocca et. al. PosV CNS (% shared)
Cvi	1200 (92.0%)	1104	1194 (92.5%)
Ler	860 (88.5%)	761	808 (94.2%)
Sha	954	N/A
C24	1007	N/A
Eri	886	N/A
Kyo	908	N/A
An-1	844	N/A
				Table S6: Table S6 displays the counts of PosV CNS identified searching long read genome assemblies from Jiao, Schneeberger 2019. Additionally, if available, we report the number of PosV CNS identified in the long-read genome assembly also found in our genome assembly. N/A indicates we did not generate an assembly for the given accession.
